# Supplementary material for: The role of interleukin‐6 in monitoring severe case of coronavirus disease 2019
Source: EMBO Mol Med. 2020 Jun 5;12(7):e12421. doi: 10.15252/emmm.202012421 (PMC7280589; doi:10.15252/emmm.202012421)
Supplement: Supplementary file 2 — Source Data for Figure 2 [file EMMM-12-e12421-s001.xlsx]

## Sheet: Sheet1
Patient ID	Time from symptom onset to treatment	Time from the symptom onset to initial diagnosis	Time from the symptom onset to pneumonia	Time from developing pneumonia to Recoverd
1	NA	NA	NA	NA
2	1	4	4	24
3	4	4	4	NA
4	1	1	1	NA
5	1	2	2	NA
6	2	1	1	27
7	1	3	3	NA
8	2	7	7	18
9	4	9	9	27
10	NA	NA	NA	NA
11	2	2	2	23
12	1	2	2	17
13	1	3	3	16
14	5	9	9	18
15	1	1	1	18
16	1	1	1	19
17	1	6	6	19
18	1	7	7	7
19	1	1	1	NA
20	NA	1	1	NA
21	1	3	3	27
22	1	1	1	NA
23	6	6	6	NA
24	3	3	3	NA
25	1	1	1	22
26	3	3	3	19
27	1	5	5	NA
28	1	12	12	NA
29	2	8	8	NA
30	1	9	9	NA
31	2	2	2	NA
32	1	7	7	NA
33	NA	NA	NA	NA
34	1	1	1	NA
35	4	8	8	16
36	1	1	1	25
37	1	6	6	14
38	1	1	5	15
39	5	5	5	NA
40	7	7	7	NA
41	2	2	2	27
42	1	8	8	16
43	1	17	17	16
44	6	7	7	NA
45	NA	NA	NA	NA
46	NA	NA	NA	NA
47	1	4	4	NA
48	22	22	22	NA
49	13	13	13	16
50	1	1	1	17
51	1	1	1	25
52	2	2	2	17
53	1	3	3	21
54	8	8	8	14
55	NA	NA	NA	NA
56	NA	NA	NA	NA
57	4	4	4	23
58	NA	NA	NA	NA
59	1	4	4	14
60	5	5	5	19
61	NA	NA	NA	NA
62	NA	NA	NA	NA
63	NA	NA	NA	NA
64	5	5	5	NA
65	4	4	4	NA
66	1	1	1	NA
67	2	2	2	NA
68	1	7	7	NA
69	7	7	7	NA
1	1	10	10	19
2	10	13	13	NA
3	1	8	8	13
4	1	16	16	10
5	5	5	5	27
6	1	7	11	16
7	1	2	2	21
8	2	2	2	7
9	1	2	2	32
10	1	1	1	19
11	15	15	15	17
	Severe
	Non severe
NA
